# Supplementary material for: Comprehensive Evaluation of 1H-Isoindole-1,3(2H)-Dione Derivatives: Pharmacokinetic Studies and Analgesic Potential in Various Pain Models
Source: Int J Mol Sci. 2025 Jun 23;26(13):6026. doi: 10.3390/ijms26136026 (PMC12249711; doi:10.3390/ijms26136026)
Supplement: Supplementary file 1 [file ijms-26-06026-s001.zip]

Archive with 1 entries (1 files):
- ijms-3662625-supplementary.pdf
